# Supplementary material for: Wild Edible Plants of Rosoideae Subfamily: Correlation of Phenolic Content with Bioactivity
Source: Molecules. 2026 Jun 10;31(12):2026. doi: 10.3390/molecules31122026 (PMC13304982; doi:10.3390/molecules31122026)
Supplement: Supplementary file 1 [file molecules-31-02026-s001.zip]

Archive with 1 entries (1 files):
- molecules-4333871-supplementary.pdf
